# Supplementary material for: Recent Insights into Sample Pretreatment Methods for Mycotoxins in Different Food Matrices: A Critical Review on Novel Materials
Source: Toxins (Basel). 2023 Mar 10;15(3):215. doi: 10.3390/toxins15030215 (PMC10053610; doi:10.3390/toxins15030215)
Supplement: Supplementary file 1 [file toxins-15-00215-s001.zip]

Archive with 1 entries (1 files):
- toxins-2261295-supplementary.pdf
